# Supplementary material for: Benzyl isothiocyanate as an alternative to antibiotics? a comparative in vivo study using Pseudomonas aeruginosa infection as a model
Source: PLoS One. 2024 May 16;19(5):e0303490. doi: 10.1371/journal.pone.0303490 (PMC11098397; doi:10.1371/journal.pone.0303490)
Supplement: S1 File — (XLSX) [file pone.0303490.s001.xlsx]

## Sheet: Figure 1
			Colony count
				Colony count	REM
			G-1	0	0
			G-2	2396	836
			G-3	20	6
			G-4	34	18.5
			G-5	82.33	44.9
			G-6	1326.67	559

## Sheet: Figure 2
			Count of viable and dead infiltrated immune cells
			Viable cells				Live cell count	SEM
						G-1	34166.7	3456.07
						G-2	3.06417e+06	636501
						G-3	123750	13365.8
						G-4	77917	16800.5
						G-5	539167	233968
						G-6	2.41208e+06	508953
			Dead cells				Dead cell count	SEM
						G-1	49166.7	6280.48
						G-2	3.55833e+06	766193
						G-3	388750	271314
						G-4	130000	27026.2
						G-5	2.14167e+06	1.02611e+06
						G-6	2648750	366315
